# Supplementary material for: Developing and Testing a Framework for Learning Online Collaborative Creativity in Medical Education: Cross-Sectional Study
Source: JMIR Form Res. 2025 Jun 5;9:e50912. doi: 10.2196/50912 (PMC12161162; doi:10.2196/50912)
Supplement: Multimedia Appendix 5 [file formative-v9-e50912-s005.xlsx]

## Sheet: Step 1 Bundle ideas
Bundle Ideas
List all the ideas from all team members during individual brainstorming.
You may come up with new ideas as a team through this process.
You may group ideas together to form a concept or a theme.
Trigger: How might we create sustainable healthcare practices to cater to the growing population?
You may remove duplicated ideas.
Participant 1 (#1) individual thoughts	P2 individual thoughts	P3 individual thoughts	P4 individual thoughts	P5 individual thoughts	P6 individual thoughts
How might we create a more efficient healthcare system while preserving patient safety and welfare?	How might we ensure healthcare remains affordable and quality of care remains high?	How might we ensure healthcare equipment is sustainable in the long run?	How might we get reliable health information to be accessible to the elderly?	How might we reduce wait times in the hospital?	How might we safeguard doctors' well-being in the face of a growing population?
Self piloting hospital beds - Beds can move by themselves through corridors to reduce manpower required to move patients around	Technology to increase efficiency of healthcare - Collaboration between healthcare sector and engineers	R&D - Reusable materials which can be fully sanitised to reduce plastic waste	Government health website Mobile health teams Periodic forums/community meetings with doctors	Promote widespread use of telemedicine (especially for minor illnesses) Automation to streamline admin to cut down on manpower needed AI to help with diagnosis for simpler conditions	Enforce the maximum hours in a work week for doctors Frequent job satisfaction surveys and focus group discussions for doctors across all levels (from HOs to consultants) Increase capacity of medical schools and/or bring in more doctors from overseas to meet growing demand for doctors Financial compensation for increased work hours Use AI to decrease workload Incentivise doctors to remain in publ…
Robot deliver food to patients to save manpower (JUESHAO, JOEL)	Focus on preventive care to reduce the number of patients (campaigns, education on healthy lifestyle)
CATEGORIES
TECHNOLOGY	R&D to cut down on disposables Robot delivery of food and self-piloting beds to reduce manpower Telemedicine Automation to streamline admin work AI for diagnosis
COMMUNITY OUTREACH	Preventive care to reduce patients Mobile health teams and community health ambassadors
POLICY MAKING	Enforce maximum work hours Job satisfaction polls Increased BTEs to private healthcare

## Sheet: Step 2 List constraints
List Constraints
What are the constraints or barriers that your team identified to select a final idea? This is open to your team's interpretation!
Eg. Ability of team members, technology, etc. Think of any other constraints and document it here!
CATEGORIES	EXAMPLES	LIMITATIONS
TECHNOLOGY	R&D to cut down on disposables Robot delivery of food and self-piloting beds to reduce manpower Telemedicine Automation to streamline admin work AI for diagnosis	Financial cost Time needed to develop technological solutions Safety Training of staff to use new technology Ethical implications of errors made by AI
COMMUNITY OUTREACH	Preventive care to reduce patients Mobile health teams and community health ambassadors	Time Receptiveness of population
POLICY MAKING	Enforce maximum work hours Job satisfaction polls Increased BTEs to private healthcare	Time Bureaucracy and inertia to change

## Sheet: Step 3 Final idea
Final Idea
What is the criteria your team used to choose a final idea?	Novelty, cost, usefulness
How did your team select the final idea?	Based on the criteria!!
Eg. Must haves/wants vs. needs etc.
How would you rate the final idea as a team on a scale of 1 to 10? (1 = Least Satisfied to 10 = Most Satisfied)	10
Explain why your team feels this way.	Automated food delivery to patients bedsite can definitely help to reduce some of the workload on nurses so that they can focus more on the medical needs of the patients, which they are professionally trained to do Reduce potential human error in food delivery Automated delivery system for medications can also help to reduce medical errors (e.g. nurse prepare wrong calibre syringe), and increase …
Write your final idea.	Automated delivery system to patient bedsite

## Sheet: Step 4 Prototyping
Prototyping
(If you have drawings/images/storyboards/sketches or any other types of presentation, please upload them into this sheet. Open to the intepretation of the team!)
Questions to ponder:
How would you describe your prototype?	good Automation of supply chain
What are the features you would like to have in the prototype?	automated delivery system 1. detector to detect height of patient table to load equipment, another detector to determine location of delivery (eg. which patient bed) 2. display screen for doctors/nurses to order equipment they need 3. QR code scanner to ensure correct delivery of equipment to patients' bed/wristband 4. robotic arms to transfer equipment to patient's table common procedure package…
Who is your end-user?	Patients and nurses

## Sheet: Step 5 Blind Testing
Blind Testing: How does your team know that the prototype will address the assigned question?
What do you like about the prototype?	Integrated with existing healthcare systems Comprehensive coverage of different aspects of healthcare
What do you dislike about the prototype?	Might be abit confusing to use for the elderly due to too many functionalities Possible data security issues, might be vulnerable to hacks Requires user to own a wearable device which may not be affordable for some
What suggestions can you give to improve the prototype?	make it look aesthetic :D choose a key demographic and focus on it first
Desirability (Will people like it?) On a scale of 1 to 10, please rate the prototype. (1 = least desirable to 10 = most desirable)	8
Feasibility (Can we make it?) On a scale of 1 to 10, please rate the prototype. (1 = least feasible to 10 = most feasible)	7
Viability (Can it be viable?) On a scale of 1 to 10, please rate the prototype. (1 = least viable to 10 = most viable)	7
