# Supplementary material for: Developing and Testing a Framework for Learning Online Collaborative Creativity in Medical Education: Cross-Sectional Study
Source: JMIR Form Res. 2025 Jun 5;9:e50912. doi: 10.2196/50912 (PMC12161162; doi:10.2196/50912)
Supplement: Multimedia Appendix 6 [file formative-v9-e50912-s006.xlsx]

## Sheet: Step 1 Bundle ideas
Bundle Ideas
List all the ideas from all team members during individual brainstorming.
You may come up with new ideas as a team through this process.
You may group ideas together to form a concept or a theme.
You may remove duplicated ideas.
Trigger: How might we create sustainable engineering practices to cater to the growing population?
On transport	On food/water	On recycling	On infrastructure	Public Outreach/Education	On Energy	On technology
Offer cheaper and more affordable concession passes for public transport	Provide tax reliefs or subsidies for electricity/water/gas bills when household are able to reduce/limit energy use to a certain level	Subsidies for green technologies, processes (e.g. for sending used plastics to recycling plants, reducing the usage of consumable one-time plastic use)	Plan/design future infrastructure with more anti-global warming measures such as flood barriers i.e. high rise buildings, flood barriers	Come up with annual competitions for students/ companies to propose energy-smart solutions to be trialled and implemented	1 Encourage solar panels everywhere: on private housing, HDBs, and high-rises in the city	1 Hold team-based classes which teach the elderly how to use technology
Design and improve roads in singapore to be more efficient, to prevent congestion	Implement a fine on companies/factories that have high wastage of electricity/gas/water	Integrate recycling bins into residential and commercial rubbish chutes	Ensure proper erosion control and protection during planning phases to ensure the longevity of a project or process -- their ability to withstand changing conditions and natural or human-made disasters	Educate people on usage of renewable energy sources -- installations for renewable energy sources may seem expensive, but quickly pay for themselves	Develop or tap into renewable energy sources can be remarkably beneficial. Solar, wind, geothermal and hydropower	2 Reduce the learning curve by making more user-friendly technology
Design better journeys and routes for public transport to increase efficiency	Fit water-saving devices in Singaporean households nationwide	Recycle food waste as a source of biofuels	Invest in sustainable engineering and architecture: build clean and green infrastructure like carbon zero buildings that have net zero emissions (plants, farming, solar panels, avoid sun heating yet use sunlight, aligned to wind directions)	Continue with education in schools to educate the younger population on the importance of conserving energy	2 In suitable areas over reservoirs or open seas, invest in wave-harnessing or wind energy	3 Integrate technologies with their daily routines
Implement a nationwide electric vehicle campaign to replace motor vehicles	Develop intelligent platforms empowering Singaporeans to take ownership of reducing water consumption	Use recycled or reused materials (e.g. steel, wood and concrete) rather than procuring new, non-renewable materials e.g. In Europe, P&G Beauty is now offering a new aluminum reusable, refillable bottle system for several brands of shampoo. The fully recyclable refill pouches are made with 60% less plastic than standard shampoo bottles; e.g. Water treatment process extracts usable water from indus…	Enhance connections among sheltered footpaths and bicycle paths to encourage walking and cycling	1 Similar to the HPB logo, NEA can consider an environmental friendly logos to inform consumers about the sustainability of products or processes		4 Create supportive technologies that account for the various age-related physical difficulties the elderly face
Extended times for elderly Singaporeans to board public transport (e.g. MRT)			Incorporate sustainable architectural features in Singapore's public housing (e.g. SAF MRTT hangar)	2 Ensure that manufacturers are aware of best sustainable practices through government seminars		3 Subsidise and promote consistent R&D in engineering sustainability.
Easy-to-use devices to help the elderly better navigate public transport			Incorporate more rooftop gardens and indoor farms in the city area and heartlands
			Increase communal areas in public housing to foster social support and prevent isolation
			Incorporate more hospices and elderly care centres in the community

## Sheet: Step 2 List constraints
List Constraints
What are the constraints or barriers that your team identified to select a final idea? This is open to your team's interpretation!
Eg. Ability of team members, technology, etc. Think of any other constraints and document it here!
On transport	On food/water	On recycling	On infrastructure	Public Outreach/Education	On Energy	On technology
Offer cheaper and more affordable concession passes for public transport budget based, difficult to decide what is this 'certain level'	Provide tax reliefs or subsidies for electricity/water/gas bills when household are able to reduce/limit energy use to a certain level budget based, difficult to decide what is this 'certain level'	Subsidies for green technologies, processes (e.g. for sending used plastics to recycling plants, reducing the usage of consumable one-time plastic use) May not be sustainable if the subsidies are the only thing pushing people to adopt these practices -- education also important so that these continue even without subsidies	Plan/design future infrastructure with more anti-global warming measures such as flood barriers i.e. high rise buildings, flood barriers	Come up with annual competitions for students/ companies to propose energy-smart solutions to be trialled and implemented Students may come up with unrealistic ideas as they are not aware of practical issues or limitations at hand	1 Encourage solar panels everywhere: on private housing, HDBs, and high-rises in the city Requires campaigning and is difficult to design a one-size-fit-all solution; is a long-term idea	1 Hold team-based classes which teach the elderly how to use technology what is the link to sustainable practices?
Design and improve roads in singapore to be more efficient, to prevent congestion requires a lot of time, constructions and may not reduce congestion by that much in the end	Implement a fine on companies/factories that have high wastage of electricity/gas/water might not make SG a business friendly environment with this many monetary penalties	Integrate recycling bins into residential and commercial rubbish chutes makes recycling more accessible, constraint would be compliance and education on knowing what can be recycled	Ensure proper erosion control and protection during planning phases to ensure the longevity of a project or process -- their ability to withstand changing conditions and natural or human-made disasters enhances long term infrastructure which is good, but how many buildings can we work on right now?	Educate people on usage of renewable energy sources -- installations for renewable energy sources may seem expensive, but quickly pay for themselves Education depends on whether people are willing to change their mindsets which is made difficult by the cost of expenses here being higher than most of the rest of the world	Develop or tap into renewable energy sources can be remarkably beneficial. Solar, wind, geothermal and hydropower Possibly only solar power is feasible in Singapore	2 Reduce the learning curve by making more user-friendly technologywhat is the link to sustainable practices?
Design better journeys and routes for public transport to increase efficiency well this shld be the case already?	Fit water-saving devices in Singaporean households nationwide Was already previously done in Singapore - many find it difficult to tolerate the lowered water pressure due to the water-saving devices	Recycle food waste as a source of biofuels Difficult for people to learn how to do at home, may only be feasible for places that allow people to dine in; Not all food waste can be recycled so the sorting would also pose a problem	Invest in sustainable engineering and architecture: build clean and green infrastructure like carbon zero buildings that have net zero emissions (plants, farming, solar panels, avoid sun heating yet use sunlight, aligned to wind directions) will cost a lot of money and architectural costs, but might pay off in the end	Continue with education in schools to educate the younger population on the importance of conserving energy compliance	2 In suitable areas over reservoirs or open seas, invest in wave-harnessing or wind energy Limited land space in Singapore leads to limited practicality in this idea	3 Integrate technologies with their daily routines what is the link to sustainable practices?
Implement a nationwide electric vehicle campaign to replace motor vehicles not enough charging points, people may not be receptive: how to drive an electric car to Malaysia?	Develop intelligent platforms empowering Singaporeans to take ownership of reducing water consumption a little vague, would SG people subscribe to such applications?	Use recycled or reused materials (e.g. steel, wood and concrete) rather than procuring new, non-renewable materials e.g. In Europe, P&G Beauty is now offering a new aluminum reusable, refillable bottle system for several brands of shampoo. The fully recyclable refill pouches are made with 60% less plastic than standard shampoo bottles; e.g. Water treatment process extracts usable water from indus…	Enhance connections among sheltered footpaths and bicycle paths to encourage walking and cycling very good long term project that has a health impact as well, but impact may be small: does not cater to a lot of the working population that has to travel from heartlands to CBD	1 Similar to the HPB logo, NEA can consider an environmental friendly logos to inform consumers about the sustainability of products or processes Many people may not care about these things unless they have an incentive to buy the product e.g. product is cheaper		4 Create supportive technologies that account for the various age-related physical difficulties the elderly face May be expensive to implement, elderly may not be ammenable to learning about these new technologies
Extended times for elderly Singaporeans to board public transport (e.g. MRT) will end up increasing overall transport times for the avaerage commuter			Incorporate sustainable architectural features in Singapore's public housing (e.g. SAF MRTT hangar)	2 Ensure that manufacturers are aware of best sustainable practices through government seminars Lack of enforcement mechanism		3 Subsidise and promote consistent R&D in engineering sustainability. budget based, difficult to decide what is this 'certain level'
Easy-to-use devices to help the elderly better navigate public transport net benefit might not be worth the cost of implementation: is our current transport system that difficult to navigate anyway			Incorporate more rooftop gardens and indoor farms in the city area and heartlands Building developers might not be willing to invest or give up space to build green spaces
			Increase communal areas in public housing to foster social support and prevent isolation Is limited by the participation of the community
			Incorporate more hospices and elderly care centres in the community Many exist at the moment - issues are more related to cost of care and quality of care

## Sheet: Step 3 Final idea
Final Idea
What is the criteria your team used to choose a final idea?	Feasibility Implementability Relevance to local population Cost-benefit
How did your team select the final idea? Eg. Must haves/wants vs. needs etc.	Incorporation of a few ideas into one, an idea that will be enjoyable to prototype on, relevant to green technology but starting with a smaller scale project (just one building first and seeing what is feasible for implementation at a larger scale)
How would you rate the final idea as a team on a scale of 1 to 10? (1 = Least Satisfied to 10 = Most Satisfied)	9.5
Explain why your team feels this way.	It encompasses many ideas into one so there is a lot of room for innovation and we are all able to contribute to designing it
Write your final idea.	Engineering buildings that are architecturally, sustainably, and environmentally designed to be a net-zero building: reducing consumption of water and energy yet producing, reusing and recycling such resources.
	Use of natural sunlight, use of solar energy, aligned to wind direction for natural cooling, use of plants to unwanted heating from sun, use of rainwater in toilets, composting food waste, urban farming to produce own food

## Sheet: Step 4 Prototyping
Prototyping
(If you have drawings/images/storyboards/sketches or any other types of presentation, please upload them into this sheet. Open to the intepretation of the team!)	https://docs.google.com/presentation/d/1uocALCqlclW2qcaeJZt4ICm1L_rKVzN9dex7pxAv-0w/edit?usp=sharing
Questions to ponder:	How might we build better infrastructure to suit the environmental demands of a growing population?
How would you describe your prototype?	Net-zero ultra-resistant buildings
What are the features you would like to have in the prototype?	Lasting infrastructure to reduce wastage of materials, energy-conserving and reducing facilities
Who is your end-user?	Singaporeans in general
	Net-zero ultra-resistant buildings (prototype)

## Sheet: Step 5 Blind Testing
Blind Testing: How does your team know that the prototype will address the assigned question?
What do you like about the prototype?	It is a combination of multiple ideas and harnesses several existing technologies and systems. Overall a solution which is integrated and makes the best of many worlds
What do you dislike about the prototype?	Making the bus convertible might make the ride a lot less comfortable for commuters, especially those standing (who need to hold on to overhead bars to maintain their balance) -- can just open windows when needed
What suggestions can you give to improve the prototype?	3D modelling and conceptualisation for better visualisation and clarity in implementation or refining of ideas
Desirability (Will people like it?) On a scale of 1 to 10, please rate the prototype. (1 = least desirable to 10 = most desirable)	10
Feasibility (Can we make it?) On a scale of 1 to 10, please rate the prototype. (1 = least feasible to 10 = most feasible)	8
Viability (Can it be viable?) On a scale of 1 to 10, please rate the prototype. (1 = least viable to 10 = most viable)	8
